# Supplementary material for: Composition and random elimination of paternal chromosomes in a large population of wheat × barley (Triticum aestivum L. × Hordeum vulgare L.) hybrids
Source: Plant Cell Rep. 2019 Apr 6;38(6):767–75. doi: 10.1007/s00299-019-02405-1 (PMC6531609; doi:10.1007/s00299-019-02405-1)
Supplement: Supplementary file 2 — Supplementary Table 2: Statistical analysis of different classes of hypoploids (from zero to seven barley chromosomes) in a population from two wheat × barley cross combinations (XLSX 20 KB) [file 299_2019_2405_MOESM2_ESM.xlsx]

## Sheet: TableS3
Supplementary Table 2: Statistical analysis of different classes of hypoploids (from zero to seven barley chromosomes) in a population from two wheat × barley cross combinations
	1	2	3	4	5	6	7	8	9	10	11	12	13	14	15	16	17*	18*	19*	20*	21*	22*
Combination	0-7 (stand. res.)	0-7 (stand. res.)	reconstr. 0-7* (st. res.)	1-7 (stand. res.)	1-7 (stand. res.)	reconstr. 1-7* (st. res.)	1-6 (stand. res.)	1-6 (stand. res.)	1-5 (stand. res.)	1-4 (stand. res.)	1-3 (stand. res.)	1-2 (stand. res.)	2-6 (stand. res.)	2-5 (stand. res.)	2-4 (stand. res.)	2-3 (stand. res.)	3-6 (stand. res.)	3-5 (stand. res.)	3-4 (stand. res.)	4-6 (stad. res.)	4-5 (stand. res.)	5-6 (stand. res.)
No. Barley Chromosomes (category)	two cross comb.	'Sichuan'×'Morex'	*cat. 0&1 equalized	two cross comb.	'Sichuan'×'Morex'	*category 1 equalized	two cross. comb.	'Sichuan'×'Morex'	'Sichuan'×'Morex'	'Sichuan'×'Morex'	'Sichuan'×'Morex'	'Sichuan'×'Morex'	'Sichuan'×'Morex'	'Sichuan'×'Morex'	'Sichuan'×'Morex'	'Sichuan'×'Morex'
0	43 (3.27)	35 (2.18)	24 (-0.05)
1	11 (-2.98)	9 (-3.10)	20 (-0.87)	11 (-2.63)	9 (-2.87)	20 (-0.87)	11 (-2.18)	9 (-2.43)	9 (-2.19)	9 (-2.03)	9 (-1.75)	9 (-1.22)
2	20 (-1.22)	18 (-1.27)	18 (-1.28)	20 (-0.79)	18 (-0.99)	18 (-1.28)	20 (-0.22)	18 (-0.41)	18 (0.09)	18 (0.12)	18 (0.50)	18 (1.22)	18 (-0.85)	18 (-0.60)	18 (-0.52)	18 (-0.34)
3	23 (-0.63)	21 (-0.66)	21 (-0.67)	23 (-0.18)	21 (-0.36)	21 (-0.67)	23 (0.44)	21 (0.26)	21 (0.61)	21 (0.84)	21 (1.25)		21 (-0.21)	21 (0.05)	21 (0.15)	21 (0.34)	21	21	21
4	22 (-0.83)	22 (-0.46)	22 (-0.47)	22 (-0.38)	22 (-0.15)	22 (-0.46)	22 (0.22)	22 (0.49)	22 (0.84)	22 (1.08)			22 (0.00)	22 (0.27)	22 (0.37)		22	22	22	22	22
5	22 (-0.83)	22 (-0.46)	22 (-0.47)	22 (-0.38)	22 (-0.15)	22 (-0.46)	22 (0.22)	22 (0.49)	22 (0.84)				22 (0.00)	22 (0.27)			22	22		22	22	22
6	28 (0.34)	27 (0.56)	27 (0.57)	28 (0.85)	27 (0.90)	27 (0.55)	28 (1.53)	27 (1.61)					27 (1.07)				27			27		27
7	41 (2.88)	40 (3.19)	40 (3.19)	41 (3.51)	40 (3.63)	40 (3.19)
No. Plants Tested	210	194	NA	167	159	NA	126	119	92	70	48	27	110	83	61	39	92	65	43	71	44	49
Descriptive Statistics
mean (95% CI)	26.25 (17.2, 35.3)	24.25 (16.1, 32.4)	24.25 (NA)	23.86 (15.4, 32.3)	22.71 (14.0, 31.4)	24.29 (NA)	21.00 (15.1, 26.9)	19.83 (13.5, 26.2)	18.40 (NA)	17.50 (8.1, 26.9)	16.00 (0.5, 31.5)	13.50 (NA)	22.00 (18.0, 26,0)	20.75 (17.7, 23.8)	20.33 (15.2, 25.5)	19.50 (0.4, 38.6)
standard error of the mean	3.83	3.44	2.44	3.45	3.56	2.82	2.28	2.47	2.46	2.96	3.61	4.50	1.45	0.95	1.20	1.50
median	22.50	22	22	22	22	22	22	21.5	21	19.5	18	13.5	22	21.5	21	19.5
mode	22	22	22	22	22	22	22	22	22	-	-	-	22	22	-	-
standard deviation (95% CI)	10.82 (7.2, 22.0)	9.74 (6.4, 19.8)	6.90 (NA)	9.12 (5.9, 20.1)	9.41 (6.1, 20.7)	7.45 (NA)	5.59 (3.5, 13.7)	6.05 (3.8, 14.8)	5.50 (NA)	5.92 (3.4, 22.1)	6.24 (3.3, 39.2)	6.36 (2.8, 203.1)	3.24 (1.9, 9.3)	1.89 (1.1, 7.1)	2.08 (1.1, 13.1)	2.12 (0.9, 67.7)
coefficient of variation (%)	41.22	40.15	28.46	38.22	41.43	30.70	26.52	30.49	29.92	33.81	39.03	47.14	14.73	9.12	10.24	10.88
sample variance	117.07	94.79	47.64	83.14	88.57	55.57	31.20	36.57	30.30	35.00	39.00	40.50	10.50	3.58	4.33	4.50
kurtosis (z-score)	-0.34	0.09 (0.06)	4.71 (3.18)	2.31	2.07 (1.30)	4.14 (2.61)	2.68	2.37 (1.36)	3.15 (1.57)	2.23 (0.85)	NA	NA	2.00 (1.00)	2.62 (1.00)	NA	NA
skewness (z-score)	0.59	0.27 (0.36)	2.06 (2.73)	0.90	0.71 (0.90)	1.98 (2.49)	-1.12	-1.20 (-1.42)	-1.80 (-1.97)	-1.55 (-1.52)	-1.29 (-1.06)	NA	0.73 (0.80)	-1.66 (-1.64)	-1.29 (-1.06)	NA
range	32	31	22	30	31	22	17	18	13	13	12	9	9	4	4	3
maximum	43	40	40	41	40	40	28	27	22	22	21	18	27	22	22	21
minimum	11	9	18	11	9	18	11	9	9	9	9	9	18	18	18	18
sum	210	194	194	167	159	170	126	119	92	70	48	27	110	83	61	39
count	8	8	8	7	7	7	6	6	5	4	3	2	5	4	3	2
geometric mean	24.28	22.35	23.56	22.38	20.96	23.49	20.23	18.82	17.51	16.54	15.04	12.73	21.81	20.68	20.26	19.44
harmonic mean	22.31	20.21	23.00	20.87	19.06	22.87	19.29	17.53	16.38	15.40	14.00	12.00	21.63	20.61	20.18	19.38
Shapiro-Wilk Test (α=0.05)
W score	0.897	0.956	0.772	0.906	0.926	0.765	0.888	0.894	0.761	0.848	0.923	NA	0.922	0.791	0.923	NA
p-value	0.271	0.771	0.014	0.368	0.518	0.018	0.310	0.339	0.038	0.220	0.463	NA	0.543	0.087	0.463	NA
normal distribution?	yes	yes	no	yes	yes	no	yes	yes	no	yes	yes	NA	yes	yes	yes	NA
Grubbs' Test (α=0.05)
z-score	1.548	1.618	2.282	1.880	1.837	2.108	NA*	NA	NA	NA	NA	NA	NA	NA	NA	NA	NA	NA	NA	NA	NA	NA
outlier?	none	none	7	none (7?)	none (1, 7?)	7	NA	NA	NA	NA	NA	NA	NA	NA	NA	NA	NA	NA	NA	NA	NA	NA
Goodness-of-Fit Test
Chi-square (Yates' Chi-square @df=1)	31.219	27.361	13.753	20.908	23.396	13.729	7.429	9.218	6.587	6.000	4.875	3.000 (2.37)	1.909	0.518	0.426	0.231
degree(s) of freedom	7	7	7	6	6	6	5	5	4	3	2	1	4	3	2	1
p-value (Yates' p-value)	0.00005	0.0003	0.056	0.002	0.0007	0.033	0.191	0.100	0.159	0.112	0.087	0.083 (0.124)	0.752	0.915	0.808	0.631
post-hoc category (@stand. resid. >|2|)	0, 1, 7	0, 1, 7	7	1, 7	1, 7	7	1	1	1	1	-	-	-	-	-	-
Power Analysis (α=0.05)
effect size (Phi=Cramér's V)	0.39	0.38	0.27	0.35	0.38	0.28	0.24	0.28	0.27	0.29	0.32	0.30	0.13	0.08	0.08	0.08
critical sample size (@power=0.8)	97	102	197	109	92	169	222	164	164	127	95	89	688	1747	1380	1325
	gray columns: actual sample size ≥ critical sample size						*NA, not applicable because conditions for Grubbs' test (n≥7) are not met										*all theoretical groups are shown but statistical analysis was superfluous as indicated by the low power obtained previously
	yellow boxes: values with standard residual >|2|																(see columns 13-16)
