# Supplementary material for: Composition and random elimination of paternal chromosomes in a large population of wheat × barley (Triticum aestivum L. × Hordeum vulgare L.) hybrids
Source: Plant Cell Rep. 2019 Apr 6;38(6):767–75. doi: 10.1007/s00299-019-02405-1 (PMC6531609; doi:10.1007/s00299-019-02405-1)
Supplement: Supplementary file 4 — Supplementary Table 4: Statistical analysis on the persistence of individual barley chromosomes (1H-7H) in a population from two wheat × barley cross combinations (XLSX 17 KB) [file 299_2019_2405_MOESM4_ESM.xlsx]

## Sheet: TableS4
Supplementary Table 4: Statistical analysis on the persistence of individual barley chromosomes (1H-7H) in a population from two wheat × barley cross combinations
	1	2	3	4	5	6	7	8	9	10		11	12	13
Combination	Overall1 (Σn=22-28 chr.)	Overall2 (Σn=22-27 chr.)	All1 (Σn=22-28 chr.)	All2 (Σn=22-27 chr.)	n=27 (+6 chr.)	n=26 (+5 chr.)	n=25 (+4 chr.)	n=24 (+3 chr.)	n=23 (+2 chr.)	n=22 (+1 chr.)	Taketa et al. (1995):	All1 (Σn=22-28 chr.)	All2 (Σn=22-27 chr.)	n=27 (+6 chr.)
No. Individual Barley Chromosome (category)	two cross combinations	two cross combinations	'Sichuan'×'Morex'	'Sichuan'×'Morex'	'Sichuan'×'Morex'	'Sichuan'×'Morex'	'Sichuan'×'Morex'	'Sichuan'×'Morex'	'Sichuan'×'Morex'	'Sichuan'×'Morex'
1H (standardized residual)	103 (-0.71)	62 (-0.89)	101 (-0.57)	61 (-0.72)	22 (-0.24)	15 (-0.18)	14 (0.40)	6 (-1.00)	4 (-0.50)	0 (-1.14)		29 (0.68)	15 (1.01)	8 (0.44)
2H	114 (0.34)	73 (0.43)	112 (0.50)	72 (0.63)	26 (0.59)	16 (0.07)	15 (0.69)	12 (1.00)	3 (-0.94)	0 (-1.14)		24 (-0.31)	10 (-0.46)	5 (-0.71)
3H	128 (1.67)	87 (2.11)	123 (1.56)	83 (1.98)	21 (-0.44)	19 (0.83)	16 (0.97)	13 (1.33)	10 (2.14)	4 (2.39)		30 (0.88)	16 (1.30)	8 (0.44)
4H	107 (-0.33)	66 (-0.41)	103 (-0.37)	63 (-0.47)	23 (-0.03)	17 (0.33)	7 (-1.57)	9 (0.00)	4 (-0.5)	3 (1.51)		20 (-1.10)	6 (-1.64)	4 (-1.09)
5H	110 (-0.04)	69 (-0.05)	104 (-0.28)	64 (-0.35)	21 (-0.44)	15 (-0.18)	13 (0.12)	10 (0.33)	5 (-0.06)	0 (-1.14)		21 (-0.90)	7 (-1.34)	7 (0.05)
6H	98 (-1.18)	57 (-1.49)	95 (-1.15)	55 (-1.45)	23 (-0.03)	13 (-0.68)	7 (-1.57)	5 (-1.33)	7 (0.82)	0 (-1.14)		26 (0.09)	12 (0.13)	8 (0.44)
7H	113 (0.24)	72 (0.31)	110 (0.30)	70 (0.38)	26 (0.59)	15 (-0.18)	16 (0.97)	8 (-0.33)	3 (-0.94)	2 (0.63)		29 (0.68)	15 (1.01)	8 (0.44)
No. Plants Tested	167	126	159	119	27	22	22	21	18	9		33	19	8
Descriptive Statistics
mean (95% CI)	110.43 (101.6, 119.3)	69.43 (60.6, 78.3)	106.86 (98.5, 115.3)	66.86 (58.5, 75.3)	23.14 (21.2, 25.1)	15.71 (14.0, 17.5)	12.57 (NA)	9 (6.3, 11.2)	5.14 (2.8, 7.5)	1.29 (NA)		25.57 (21.8, 29.3)	11.57 (7.8, 15.3)	6.86 (NA)
standard error of the mean	3.62	3.62	3.43	3.43	0.80	0.71	1.49	1.11	0.96	0.64		1.53	1.53	0.63
median	110	69	104	64	23	15	14	9	4	0		26	12	8
mode	-	-	-	-	26	15	16	-	4	0		29	15	8
standard deviation (95% CI)	9.57 (6.2, 21.1)	9.57 (6.2, 21.1)	9.08 (5.9, 20.0)	9.08 (5.9, 20.0)	2.12 (1.4, 4.7)	1.89 (1.2, 4.2)	3.95 (NA)	2.94 (1.9, 6.5)	2.54 (1.6, 5.6)	1.70 (NA)		4.04 (2.6, 8.9)	4.04 (2.6, 8.9)	1.68 (NA)
coefficient of variation (%)	8.67	13.78	8.50	13.58	9.16	12.03	31.42	32.67	49.4	131.78		15.80	34.92	24.49
sample variance	91.62	91.62	82.48	82.48	4.48	3.57	15.63	8.67	6.48	2.90		16.29	16.29	2.81
kurtosis (z-score)	1.41	1.41	0.77	0.77	-1.27	0.98	-1.11	-1.2	1.43	-1.30		-1.76	-1.76	-0.35
skewness (z-score)	0.83	0.83	0.76	0.76	0.63	0.57	-0.94	0	1.39	0.80		-0.37	-0.37	-1.18
range	30	30	28	28	5	6	9	8	7	4		10	10	4
maximum	128	87	123	83	26	19	16	13	10	4		30	16	8
minimum	98	57	95	55	21	13	7	5	3	0		20	6	4
sum	773	486	748	468	162	110	88	63	36	9		179	81	48
count	7	7	7	7	7	7	7	7	7	7		7	7	7
geometric mean	110.08	68.88	106.53	66.35	23.06	15.62	11.92	8.56	4.70	-		25.29	10.89	6.65
harmonic mean	109.75	68.36	106.22	65.85	22.98	15.53	11.19	8.11	4.35	-		25.00	10.16	6.41
Shapiro-Wilk Test (α=0.05)
W score	0.952	0.952	0.958	0.958	0.848	0.939	0.792	0.965	0.841	0.779		0.789	0.897	0.744
p-value	0.745	0.745	0.797	0.797	0.117	0.630	0.034	0.863	0.101	0.025		0.312	0.312	0.011
normal distribution?	yes	yes	yes	yes	yes	yes	no	yes	yes	no		yes	yes	no
Grubbs' Test (α=0.05)
z-score	1.836	1.836	1.778	1.778	1.350	1.739	1.410	1.359	1.909	1.593		1.381	1.381	1.705
outlier?	none	none	none	none	none	none	none	none	3H?	none		none	none	none
Goodness-of-Fit Test
Chi-square	4.978	7.918	4.631	7.401	1.161	1.364	7.455	5.778	7.560	(13.511)*		3.821	8.445	2.457
degree(s) of freedom	6	6	6	6	6	6	6	6	6	(6)		6	6	6
p-value	0.547	0.244	0.592	0.285	0.979	0.968	0.280	0.448	0.272	(0.035)		0.701	0.207	0.873
post-hoc category (@stand. resid. >|2|)	-	3H	-	(3H?)	-	-	-	-	3H	(3H)		-	-	-
	yellow boxes: values with standard residual >|2|									*conditions for Chi-square analysis are not met
